# Supplementary material for: Effectiveness of Peer Support Programs for Severe Mental Illness: A Systematic Review and Meta-Analysis
Source: Healthcare (Basel). 2024 Jun 11;12(12):1179. doi: 10.3390/healthcare12121179 (PMC11203176; doi:10.3390/healthcare12121179)
Supplement: Supplementary file 1 [file healthcare-12-01179-s001.zip]

Archive with 1 entries (1 files):
- healthcare-2982528-supplementary.pdf
